# Supplementary material for: Protic Ionic Liquid Cation Alkyl Chain Length Effect on Lysozyme Structure
Source: Molecules. 2022 Feb 1;27(3):984. doi: 10.3390/molecules27030984 (PMC8839406; doi:10.3390/molecules27030984)
Supplement: Supplementary file 1 [file molecules-27-00984-s001.zip]

Archive with 1 entries (1 files):
- molecules-1522452-supplementary.pdf
